# Supplementary material for: Misinformation about COVID-19: evidence for differential latent profiles and a strong association with trust in science
Source: BMC Public Health. 2021 Jan 7;21:89. doi: 10.1186/s12889-020-10103-x (PMC7789893; doi:10.1186/s12889-020-10103-x)
Supplement: Supplementary file 1 — Additional file 1. [file 12889_2020_10103_MOESM1_ESM.zip]

Archive with 2 entries (2 files):
- BMC Public Health 6112020 codeR1.docx
- Trust May For AnalysisR1.sav
